# Supplementary material for: Enhanced soluble sugar content in tomato fruit using CRISPR/Cas9-mediated SlINVINH1 and SlVPE5 gene editing
Source: PeerJ. 2021 Nov 9;9:e12478. doi: 10.7717/peerj.12478 (PMC8588851; doi:10.7717/peerj.12478)
Supplement: Supplemental Information 1 [file peerj-09-12478-s001.csv]

Supplementary material
Enhanced soluble sugar content in tomato fruit using CRISPR/Cas9-mediated SlINVINH1 and SlVPE5 gene editing
Baike Wang1, Ning Li1,2, Shaoyong Huang2, Jiahui Hu1,3, Qiang Wang1,2, Yaping Tang1, Tao Yang1, Patiguli Asmutola1, Juan Wang1,*, Qinghui Yu1,**
1 Institute of Horticulture Crops, Xinjiang Academy of Agricultural Sciences, Urumqi, China, 2 College of Forestry and Horticulture, Xinjiang Agricultural University, Urumqi, China, 3 Xinjiang Key Laboratory of Biological Resources and Genetic Engineering, College of Life Science and Technology, Xinjiang University, Urumqi, China
*Corresponding author: Juan Wang, E-mail: 278089648@qq.com
**Corresponding author: Qinghui Yu, E-mail: yuqinghui98@sina.com
Supplementary Table 1. Primers for detection of target region
Target locus			Sequence
SlINVINH1 Target1-2 Forward			GACTATCTCCAGGTCCAAACA
SlINVINH1 Target1-2 Reverse			TTCACTAAGCAACCAGTAAGA
SlVPE5 Target1 Forward			GCGTAAGATAGCACGAAGGGAT
SlVPE5 Target1 Reverse			AAACGAACTAGATCGGAAGAA
SlVPE5 Target2 Forward			AGAATGGAATAAACCGGCTCT
SlVPE5 Target2 Reverse			CATCTCCCGTGTAATCCTGA
Supplementary Table 2. Detected zygosity of T0 independent transgenic lines of SlINVINH1 and SlVPE5
Target gene	No. of plants examined	Zygosity
		Homozygote	Biallele	Heterozygote	Chimera	WT
SlINVINH1	14	1(7.14%)	2(14.29%)	1(7.14%)	2(14.29%)	8(57.14%)
SlVPE5	13	1(7.69%)	1(7.69%)	5(38.46%)	1(7.69%)	5(38.46%)
Supplementary Table 3. The content of soluble sugar and TSS in the red fruit of T0 mutant lines
Target genes	Lines	Glucose			Fructose			TSS
		mg/g fw			mg/g fw			Brix %
SlINVINH1		Rep	Avg	P-value	Rep	Avg	P-value	Rep	Avg	P-value
	WT	9.9	10.53¡À0.71		9.6	9.9¡À0.30		3.9	3.87¡À0.15
		11.3			10.2			3.7
		10.4			9.9			4
	INH-1	14.2	14.77¡À0.55	0	13.9	14.1¡À0.20	0	5.1	5.1¡À0.20	0.001
		14.8			14.1			4.9
		15.3			14.3			5.3
	INH-2	13.9	14.37¡À0.42	0	13.8	13.43¡À0.40	0	4.8	5.03¡À0.25	0.002
		14.5			13			5.3
		14.7			13.5			5
	INH-3	11.1	10.63¡À0.57	0.998	10.1	9.6¡À0.43	0.743	3.9	3.77¡À0.15	0.966
		10			9.4			3.8
		10.8			9.3			3.6
	INH-4	14.4	14.83¡À0.40	0	13.9	14.13¡À0.32	0	4.7	5.13¡À0.40	0.001
		14.9			14.5			5.2
		15.2			14			5.5
SlVPE5	WT	10.2	10.7¡À0.62		9.8	10¡À0.62		3.7	3.7¡À0.30
		11.4			10.7			4
		10.5			9.5			3.4
	VPE-1	14.5	14.47¡À0.45	0	14.3	13.73¡À0.55	0	4.6	4.83¡À0.21	0.003
		14.9			13.2			4.9
		14			13.7			5
	VPE-2	10.4	10.77¡À0.32	0.99	9.9	10.2¡À0.26	0.937	3.5	3.83¡À0.31	0.83
		10.9			10.4			4.1
		11			10.3			3.9
	VPE-7	13.9	14.53¡À0.60	0	14.2	14.3¡À0.56	0	5	4.9¡À0.26	0.002
		15.1			14.9			5.1
		14.6			13.8			4.6
Note: WT=Wild-type, fw=fruit weight, Rep=Three test replicates, Avg=Average.
Supplementary Table 4. The content of soluble sugar and TSS in the red fruit of F2 lines
Lines	Glucose			Fructose			TSS
	mg/g fw			mg/g fw			Brix %
	Rep	Avg	P-value	Rep	Avg	P-value	Rep	Avg	P-value
WT	9.5	10.43¡À1.14		8.9	9.6¡À0.61		3.9	3.86¡À0.15
	11.7			9.9			3.7
	10.1			10			4
F2-1	16.1	17.2¡À1.10	0	15.1	16.17¡À1.05	0.001	5.5	6¡À0.46	0.011
	18.3			16.2			6.4
	17.2			17.2			6.1
F2-2	17.3	17.47¡À0.57	0	16.2	16.27¡À1.40	0.001	6.2	6.27¡À0.70	0.007
	18.1			14.9			5.6
	17			17.7			7
Note: WT=Wild-type, fw=fruit weight, Rep=Three test replicates, Avg=Average.
Supplementary Table 5. Comparison of soluble sugar and TSS contents in the red fruit between T0 and F2 lines
Genotype of lines	Lines	Glucose			Fructose			TSS
		mg/g fw			mg/g fw			Brix %
T0		Rep	Avg	P-value	Rep	Avg	P-value	Rep	Avg	P-value
	INH-4	14.4	14.68¡À0.49		13.9	14.22¡À0.42		4.7	5.02¡À0.33
		14.9			14.5			5.2
		15.2			14			5.5
	VPE-7	13.9			14.2			5
		15.1			14.9			5.1
		14.6			13.8			4.6
F2	F2-1	16.1	17.33¡À0.80	0	15.1	16.22¡À1.11	0	5.5	6.13¡À0.55	0
		18.3			16.2			6.4
		17.2			17.2			6.1
	F2-2	17.3			16.2			6.2
		18.1			14.9			5.6
		17			17.7			7
Note: fw=fruit weight, Rep=Three test replicates, Avg=Average.
